# Supplementary material for: Cells of the Maternal–Fetal Interface May Contribute to Epidural-Related Maternal Fever After Administration of Ropivacaine: The Role of Phosphatases DUSP9 and PHLPP1
Source: Int J Mol Sci. 2025 Jun 9;26(12):5520. doi: 10.3390/ijms26125520 (PMC12193418; doi:10.3390/ijms26125520)
Supplement: Supplementary file 1 [file ijms-26-05520-s001.zip]

Archive with 9 entries (6 files):
- ijms-3620049-supplementary/__MACOSX/
- ijms-3620049-supplementary/__MACOSX/Supplementary Material/
- ijms-3620049-supplementary/__MACOSX/Supplementary Material/._Supplementary Material  S1 (0.5h Ropivacaine).pdf
- ijms-3620049-supplementary/__MACOSX/Supplementary Material/._Supplementary Material S2 (4h ropivacaine).pdf
- ijms-3620049-supplementary/__MACOSX/Supplementary Material/._Supplementary Material S3.docx
- ijms-3620049-supplementary/Supplementary Material/
- ijms-3620049-supplementary/Supplementary Material/Supplementary Material  S1 (0.5h Ropivacaine).pdf
- ijms-3620049-supplementary/Supplementary Material/Supplementary Material S2 (4h ropivacaine).pdf
- ijms-3620049-supplementary/Supplementary Material/Supplementary Material S3.pdf
